# Supplementary material for: GWAS of grain color and tannin content in Chinese sorghum based on whole-genome sequencing
Source: Theor Appl Genet. 2023 Mar 23;136(4):77. doi: 10.1007/s00122-023-04307-z (PMC10036430; doi:10.1007/s00122-023-04307-z)
Supplement: Supplementary file 1 — Supplementary file1 (XLSX 38 KB) [file 122_2023_4307_MOESM1_ESM.xlsx]

## Sheet: Table1
Supplemental Table 1 Information and phynotypes of 242 Sorghum accessions
Sample ID	Plant Name	Origin country	Origin region	Phynotypes
				EC-18GY	EC-19GY	EC-20GY	TC-20GY	MC-20GY	EC-20LD	TC-20LD	MC-20LD	TA-20GY	TA-20LD
GZ1	253	China	Liaoning	4	4	4	4	2	3	4	3	0.588821	0.558588
GZ10	Baiyunfan	China	Unknown	1	1	1.5	1	1	1	1	1	0.0475881	0.0800461
GZ100	1131	China	Hebei	1	1.5	1	1	1	1	1	1	0.0303267	0.0253228
GZ101	417	China	Hebei	1.5	1	1	1	1	1	1	1	0.0384112
GZ102	Zhong733	China	Hebei	1.5	1.5	2	1	1	1	1	1	0.0371366	0.00701022
GZ103	367	China	Hebei	4.5	4	5	4	3	4.5	4	3	1.00723	0.692862
GZ104	1135	China	Hebei	4.5	5	5	3	3	4.5	3	3	0.890228
GZ105	1134	China	Hebei	5	5	4.5	3	3	4	3	3	0.989013	1.52412
GZ106	566	China	Shanxi	5	5	5	4	3	4	3	3	0.435712	0.452796
GZ107	328	China	Shanxi	4	4	4.5	3	4	4	2	3	0.530442	0.90912
GZ108	285	China	Shanxi	4	4	4.5	3	3	4	4	3	0.520114	0.842019
GZ109	702	China	Shanxi	5	5	4.5	4	3	4.5	4	2	0.953981	1.29429
GZ11	Banjiang Sorghum-Gx	China	Guangxi	3	3.5	5	4	3	3	4	2	1.0155	1.18051
GZ110	0390	China	Inner Mongolia	4	4.5	4	3	3	3.5	3	3	0.677266	1.17483
GZ111	Yong 123	China	Inner Mongolia	3	3.5	4.5	4	2	4	4	2	0.584441	0.914131
GZ112	0242	China	Inner Mongolia	1	1	1.5	1	1	1	2	1	0.0536319	0.108819
GZ113	0371	China	Inner Mongolia	5	5	5	3	3	5	4	3	0.669104	1.19741
GZ114	0524	China	Inner Mongolia	5	5	4.5	4	3	4.5	5	3	1.17275	1.0499
GZ115	0433	China	Inner Mongolia	4	4	4.5	3	3	4	3	4	0.959398	1.00981
GZ116	0686	China	Inner Mongolia	4	3	4.5	4	3	4.5	4	3	0.727531	1.06546
GZ117	0249	China	Inner Mongolia	1	1	1.5	1	1	1	1	1	0.0650596
GZ118	0254	China	Inner Mongolia	2	1.5	2	1	1	1	1	1	0.0582966
GZ119	1234	China	Liaoning	1	3	2	1	1	1	1	1	0.0271651
GZ12	Beiping No. 5	China	Beijing	4.5	4	5	4	2	3	4	2	0.524328	1.10217
GZ120	241	China	Liaoning	1	1	2	1	1	1	1	1	0.0321577	0.101843
GZ121	31	China	Liaoning	4	4	4	2	2	3	4	2	0.414001	0.841239
GZ122	1102	China	Liaoning	1	1	1.5	1	1	1	1	1	0.0329289	0.122042
GZ123	240	China	Liaoning	1	1	2	1	1	1	1	1	0.0315397
GZ124	1044	China	Liaoning	5	5	4.5	4	3	4	4	3	0.660352	0.814527
GZ125	1030	China	Liaoning	4	4	4.5	4	3	4	3	3	1.26231	1.68051
GZ126	1029	China	Liaoning	4.5	4	4	3	3	3	3	3	1.01984
GZ127	415	China	Jiangsu	5	5	4.5	3	3	3	4	3	0.724139
GZ128	Zhong211	China	Anhui	2	1.5	2	5	1	2	5	1	0.192974	0.438969
GZ129	221	China	Shandong	4	4	4.5	3	3	5	3	3	0.66755	1.18699
GZ13	Local Soft Sorghum	China	Inner Mongolia	4	4	5	3	3	4	4	3	0.646099	1.30192
GZ130	214	China	Shandong	5	5	4	3	3	4	2	2	0.703802	1.56429
GZ131	216	China	Shandong	1	1	1.5	1	1	1	1	1	0.0634475	0.0487743
GZ132	351	China	Shandong	5	5	4	3	3	5	4	3	0.566969	0.690882
GZ133	369	China	Shandong	3	3.5	3.5	4	3	4	4	3	0.640168	1.13267
GZ134	370	China	Shandong	4	4	5	3	3	4	3	3	0.684687	1.07628
GZ135	Ⅱ657	China	Shandong	4	4	4	4	4	4	4.5	3	0.393001	0.940929
GZ136	Ⅱ097	China	Shandong	4	4	4.5	2	2	4	3	3	0.69007
GZ138	811333	China	Hubei	4	5	4.5	3	3	4	4	4	1.44039	1.68286
GZ139	811369	China	Hubei	1.5	1	2	5	2	2	5	2	0.216329	0.303091
GZ14	Sticky Sorghum	China	Beijing	4	4	5	3	2	4	3	3	1.3064	1.49823
GZ140	811424	China	Hubei	5	5	4	3	2	3	4	3	1.17958	1.38273
GZ141	811437	China	Hubei	1	1	1	5	1	2	5	1	0.463222
GZ143	1081	China	Shanxi	5	5	5	3	3	3	3	3	0.735764
GZ144	1181	China	Shanxi	5	5	5	3	3	3	3	3	0.637543
GZ145	1155	China	Shanxi	4	4	4	3	3	5	3	3	0.575358
GZ146	871255	China	HeiLongjiang	4	5	4	4	4	5	3	4	0.819864
GZ147	871256	China	HeiLongjiang	5	5	4	3	3	4	3	3	0.999505	1.32964
GZ148	871258	China	HeiLongjiang	5	5	5	4	3	5	4	3	0.921049	1.39277
GZ149	871338	China	HeiLongjiang	5	5	5	3	3	5	4	3	0.789615	1.29713
GZ15	Daluochui	China	Inner Mongolia	3	4	4.5	4	2	3	3	3	0.761751
GZ150	Ⅲ072	China	Shandong	5	5	5	4	3	5	5	4	0.667724
GZ151	82440	China	Hubei	3	3	4	4	4	3	3	4	0.836428	1.54436
GZ152	82256	China	Hubei	4	5	4.5	3	2	3	4	4	0.743356	1.16798
GZ153	82266	China	Hubei	3	4	4	3	3	3	4	4	1.06115	1.26512
GZ154	206	China	Shaanxi	3	3	3	4	3	3	2	4	1.95917	1.92275
GZ155	229	China	Shaanxi	3.5	3.5	3.5	4	3	3.5	4	3	1.20521	1.41863
GZ156	263	China	Shaanxi	4	4	4	3.5	3	4	4	3	1.09973	1.32736
GZ157	227	China	Shaanxi	4	4	4	3	2	3	4	4	1.02861	1.65598
GZ158	217	China	Shaanxi	3	3	4	4	3	4	5	4	0.864588	1.19267
GZ159	189	China	Shaanxi	3	3	3.5	2	2	3	4	3	0.206238	0.269133
GZ16	Huangluoshan-Xs	China	Shanxi	4	4	4.5	2	2	3	2	3	0.900551	1.04389
GZ160	222	China	Shaanxi	3	4	3.5	4	4	4	4	3	1.00276	1.63829
GZ161	235	China	Shaanxi	4	3	3.5	4	4	4	3	4	1.00496
GZ162	257	China	Shaanxi	5	4	4.5	2	3	3	3	4	0.810382
GZ163	249	China	Shaanxi	4	5	4.5	2	1.5	4	2	3	0.98887	1.58365
GZ164	279	China	Shaanxi	4	3	4	4	3	4	5	4	0.824835	1.31439
GZ165	291	China	Shaanxi	5	4	4.5	3	3	4	3	4	1.11529	1.58323
GZ166	273	China	Shaanxi	4	4	5	4	4	5	3	3	1.05686	1.3021
GZ167	84-300	China	Shaanxi	5	5	5	3	3	5	3	2	0.662893	1.13569
GZ168	Gao01	China	Yunnan	3	4	4.5	4	4	4	4	4	0.901245	1.03084
GZ169	R20	China	Yunnan	3	3	3	4	3	4	4	3	0.989531	1.20983
GZ17	Daluochui	China	Unknown	3.5	4.5	4.5	3	3	3	3	4	1.08662	1.46004
GZ170	R62	China	Yunnan	3	3	3	4	2	4	4	3	0.855282
GZ171	R32	China	Yunnan	3	3	3	1.5	3	3	2	3	0.827327	0.72479
GZ172	R23	China	Yunnan	4	4	4.5	4	3	3	3	4	0.680396	0.945043
GZ173	R21	China	Yunnan	3	3	3	4	3	4	5	4	0.833556	1.31688
GZ174	Gao14	China	Yunnan	4	4	4	4	3	3	3	2	0.995153	1.19005
GZ175	R08	China	Yunnan	4	4	4.5	3	3	4	3.5	3	0.699801	1.15108
GZ176	R09	China	Yunnan	3.5	4	5	4	4	4	3	2	0.886228	1.31802
GZ177	Gao08	China	Yunnan	3	3	4	4	4	4	4	4	0.854471	1.24914
GZ178	Gao10	China	Yunnan	4	4	4	3	3	4	2	2	1.19574	1.12499
GZ179	Gao31	China	Yunnan	4	4	4.5	4	3	5	4.5	2	0.874209	1.26653
GZ18	Dabaye	China	HeiLongjiang	4	4	4	2	2	3	4	3	0.72122	0.950322
GZ180	R01	China	Yunnan	4	4	4.5	4	4	4	4	4	0.907654	0.992403
GZ181	R12	China	Yunnan	3	5	4.5	3	3	4	2	3	1.17544	1.21471
GZ182	R18	China	Yunnan	4	5	5	2	3	4	2	3	0.924051	1.55635
GZ183	R22	China	Yunnan	4.5	3	5	3	3	3	2	2	0.964152	0.843458
GZ184	R34	China	Yunnan	4.5	4.5	5	4	4	4	5	2	1.22158	1.69847
GZ186	Red Glutious-HB	China	Hubei	4	4	4	3	3	4	2	3	0.972796	1.32079
GZ188	Waxy Sorghum-HB	China	Hubei	3	4	4	3	4	4	3	4	0.763731	1.212
GZ189	Shui512	China	Sichuan	4	5	4	4	3	3	3	2	0.925238
GZ19	Daguandong	China	Shanxi	4	4	4.5	2	2	4	3	3	NAN
GZ190	Shui421	China	Sichuan	4	4	3.5	4	4	4	3	3	1.09012	1.67485
GZ191	Shui507	China	Sichuan	4	5	4	2	2	4	3	3	0.900711	1.18148
GZ192	Yuanmou Red Yellow Waxy	China	Yunnan	4	4	3.5	4	3	4	4	3	1.64232
GZ193	Lufeng Glutinous Sorghum	China	Yunnan	3	3	4	4	3	3	4	3	1.23466	1.91427
GZ194	Songming Glutinous Sorghum	China	Yunnan	3	3	3.5	2	2	3	3	3	0.912674	1.20811
GZ195	Shui723	China	Sichuan	3	3	3	3	3	3	3	3	1.14871	1.41986
GZ196	Shui639	China	Sichuan	3	3	4	4	3	3	4	2	1.25413	1.61126
GZ197	Shui712	China	Sichuan	4	4	3.5	4	4	3	2	3	1.15269	1.52686
GZ198	Shui724	China	Sichuan	3	3	3	3	2	3	4	3	0.96978	1.31035
GZ199	Q040	China	Guizhou	4	4	4	2	3	3	3	4	1.01992	1.63156
GZ2	427	China	Liaoning	3	3	3.5	4	1	3	5	2	0.817449	1.27555
GZ20	Dahongke	China	HeiLongjiang	2	2	3	1	1	2.5	1	1	0.0476231	0.00227888
GZ200	Q047	China	Guizhou	3	3	3	4	3	3	4	3	1.01413	1.46311
GZ201	01511	China	Guizhou	4	3.5	4.5	3	2	4	4	3	0.980481	1.31675
GZ202	01522	China	Guizhou	4	4	4	4	2	3	4	3	1.23228
GZ203	01529	China	Guizhou	3	4	3.5	4	3	5	3	3	1.15837	1.13039
GZ204	01535	China	Guizhou	3	3	3.5	5	3	3	3	3	0.873976	1.41873
GZ205	01537	China	Guizhou	3	3	4	3	3	3	3	3	1.31839	1.80264
GZ206	01538	China	Guizhou	4	3	3.5	3	3	3	3	4	1.11014	2.15447
GZ207	01540	China	Guizhou	4	4.5	3.5	3	3	4	3	3	1.28982	2.24242
GZ208	01545	China	Guizhou	3	3	3.5	3	2	3	4	3	1.14112	2.39084
GZ209	01547	China	Guizhou	3	3	4	3	2	3	4	2	1.32888	1.94967
GZ21	Dahongpao	China	Shandong	4	4.5	4.5	2	2	3	3	3	0.819405	1.10954
GZ210	01549	China	Guizhou	3	3	3.5	2	3	4	2	3	1.28987
GZ211	01550	China	Guizhou	4	4	4.5	3	2	4	3	1	1.13834	1.72817
GZ212	01599	China	Guizhou	3	4	4.5	3	3	3	3	3	0.8334	1.33819
GZ213	01734	China	Guizhou	5	5	5	3	3	4	4	3	0.895175	1.07642
GZ214	09511	China	Guizhou	4	4.5	5	4	4	4	3	3	0.95041	1.16079
GZ215	09776	China	Shaanxi	4	3.5	3	3	3	4	3	3	0.873514	1.29264
GZ216	09794	China	Shaanxi	3	3	3.5	4	3	3	3.5	3	1.13129
GZ217	11270	China	Anhui	3	3	4	4	4	3	4	3	1.25709	1.57342
GZ218	11273	China	Anhui	3	3	4	5	3	3	4	3	1.32652	1.88261
GZ219	7097	China	Jilin	5	5	5	3	3	4	2	3	0.870876	1.51474
GZ22	Diding	China	Hebei	4	4	5	3	2	4	4	3	0.695591	0.84647
GZ220	7103	China	Jilin	5	5	4	4	3	5	3.5	3	1.13657	1.68578
GZ221	7184	China	Jilin	5	5	5	4	4	5	3.5	3	1.29048	1.52306
GZ222	Chishui Hongliang 1	China	Guizhou	4.5	4	4	4	4	4	2	4	0.83224	1.50736
GZ223	Chishui Hongliang 2	China	Guizhou	4.5	4	4.5	3	3	4	3	3	0.76432	1.38823
GZ224	Hongtailiang	China	Guizhou	4	4	4.5	4	4	4	3	3	1.13775	1.94427
GZ225	Maohongnuo 2	China	Guizhou	4	4	4.5	3	4	4	3	4	0.887994	1.48369
GZ226	Zunhong1301	China	Guizhou	5	5	5	5	5	5	3	3	0.64925	1.15805
GZ227	Hongmaobuo 2	China	Guizhou	4	4	5	3	3	4	3	4	0.69261	1.58168
GZ228	T38	China	Guizhou	4.5	4	4.5	3	3	4	3	3	0.858536	1.79905
GZ229	Maohongnuo1	China	Guizhou	4	4.5	4	3	3	4	2	3	0.943983
GZ23	Erhu Sorghum	China	Liaoning	4	5	4.5	2	2	4	2	3	0.580276	0.732826
GZ230	T4	China	Sichuan	4.5	5	4.5	4	3	4	4	3	1.22457	1.45903
GZ232	Xiaoyingzi	China	Guizhou	4	5	5	3	3	4	3	3	0.986853	1.53263
GZ233	T22	China	Sichuan	4	5	4	3	2	3	3	1	1.15714	1.21031
GZ234	Hongyingzi	China	Guizhou	5	5	4.5	5	4	4	4	3	0.7577	1.18368
GZ235	Henong 16	China	Hebei	1	1	2	1	1	1	2	1	0.0370116
GZ238	Zigong Sorghum	China	Sichuan	5	5	4.5	4	3	4	4	3	1.07799	1.38503
GZ239	Hongzhenzhu	China	Sichuan	4.5	5	5	3	3	4	3	4	0.794027	1.41806
GZ24	Erluhuangke	China	Liaoning	5	5	5	2	2	4	3	3	0.763204	0.935954
GZ240	Langnuo 1	China	Sichuan	5	5	4.5	4	3	5	3.5	3	0.768067
GZ241	Luzhouhong 2	China	Sichuan	4	4	5	4	4	3.5	3	3	0.784539	0.800554
GZ242	Qingxuan 2	China	Sichuan	4	4	5	5	4	4.5	4	3	0.775146	1.29753
GZ243	Hongkenuo	China	Sichuan	4	4	4	4	3	4.5	3	4	0.769421	1.13064
GZ244	125	China	Guizhou	4	4	4	4	3	4	4	3	1.11438	1.41996
GZ245	Q27	China	Guizhou	4	4.5	4.5	4	4	4.5	3	3	0.906766	0.984839
GZ247	16	China	Guizhou	3	3	4.5	3	3	4	4	4	0.886388
GZ248	180	China	Guizhou	4	4	3.5	3.5	4	4	3.5	4	0.0712678	1.27716
GZ249	Qiangao_1	China	Guizhou	5	5	5	3	2	4	3	1	0.607576	1.14154
GZ25	Guaibosan	China	Shanxi	5	4.5	5	3	3	4	3	2	1.32559	1.03263
GZ250	Qiangao_2	China	Guizhou	3	3	3.5	4	3	3.5	3	3	0.78991	1.0528
GZ251	Qiangao_3	China	Guizhou	5	5	4.5	3	2	4	3	2	0.747298	1.21128
GZ252	Qiangao_4	China	Guizhou	4	4	5	5	4	4	3.5	3	0.706473	1.21712
GZ254	Qiangao_7	China	Guizhou	5	5	4	3	3	4.5	2	2	1.1485	1.66935
GZ255	Qiangao_.8	China	Guizhou	4	4	4	4	3	3.5	4	3	1.16444	1.5319
GZ256	Xiangnuo_2	China	Sichuan	2	2	2	5	4	5	4	4	1.1554	1.735
GZ257	Datang Sorghum	China	Guangxi	4	4	4	4	3	4	4	3	1.28435	1.7234
GZ26	Huangluoshan-Jx	China	Liaoning	5	5	4.5	2	2	3	3	3	0.770925
GZ27	Guandongqing	China	Liaoning	4	4	5	2	2	5	4	2	0.644534	0.848978
GZ28	Heike	China	Liaoning	3	4	4.5	2	2	5	4	2	0.804394
GZ29	Hekebai	China	Beijing	1	1	1.5	1	1	1	1	1	0.0490595	0.089461
GZ3	119 Sorghum	China	Liaoning	4	4	5	3	2	4	4	2	0.809666
GZ30	Heikebangzi	China	Liaoning	4	3	4.5	3	3	3.5	3	3	0.619175	1.01457
GZ31	Heikeerwei	China	Shanxi	3	4	3.5	2	2	4	3	3	1.26315	1.36561
GZ32	Heikesheyan	China	Liaoning	5	4	4	4	3	4	4	3	1.03316	1.25541
GZ34	Red Stalks Sorghum	China	Shanxi	5	5	5	4	3	4	4	3	0.946783
GZ35	Red Stalk Sticky Sorghum	China	Shanxi	5	5	4.5	3	3	3.5	3	3	0.686573	1.07776
GZ36	Red Sorghum	China	Inner Mongolia	4	4	4	1.5	2	4	3	3	0.757268	1.01944
GZ37	Hongke	China	Liaoning	3	4	4	3.5	3	3	5	3	0.708853
GZ38	Hongke Sorghum	China	Shanxi	5	5	4	3	2	3.5	3	3	0.543683	0.830406
GZ39	Huboxiang	China	Inner Mongolia	5	5	4	4	4	3.5	3.5	3	0.457347	0.966226
GZ40	Baidazimao	China	Shanxi	1	1	2.5	1	1	1.5	1	1	0.0839642
GZ41	Ji7384	China	Jilin	4	5	4.5	3	3	4.5	4	3	1.14706	1.20335
GZ42	Jinguang	China	Shanxi	5	5	4.5	3	3	4	3	2	0.788515
GZ43	Tight Ear Sorghum	China	Shanxi	5	5	4.5	2	4	5	2	3	0.970017	1.10475
GZ44	Jiutouweng	China	Liaoning	4	4	4.5	3	3	4	3	2	0.671014	1.27896
GZ45	Jiuyehong	China	Shanxi	5	5	5	2	3	5	2	4	0.761477	1.01842
GZ46	Old Sorghum	China	Inner Mongolia	4	5	4.5	2	2	4.5	3	3	0.713745	1.12415
GZ47	Langweiba-SX	China	Shanxi	2	2	2	5	1	1.5	5	1	0.0751451	0.0981473
GZ48	Laomuzhuqiaojiao-NMG	China	Inner Mongolia	5	5	5	3	3	5	4	4	0.79586	0.843196
GZ49	Laomuzhuqiaojiao-HLJ	China	HeiLongjiang	5	5	5	4	3	4.5	4	3	0.884843	0.998449
GZ5	Banjiang Sorghum-SC	China	Sichuan	3.5	3.5	3.5	3	2	3	3	5	0.987942	1.49287
GZ50	Liuzi Sorghum	China	Shandong	5	5	5	3	3	4.5	3	4	0.76237
GZ51	Luochuisui	China	Shanxi	5	5	5	2	3	5	2	2	0.769589	0.728886
GZ53	Nanyuanhong 2	China	Beijing	4	5	5	3	3	4	3	2	0.532163	0.905538
GZ54	Niutui Sorghum	China	Beijing	4	4	4	3	2	4	3	3	0.541449
GZ55	Niuweiba Sorghum	China	Shanxi	4	5	4.5	4	3	3	4	3	0.985519	0.866269
GZ56	Niuxinhuang	China	Liaoning	4	4	4.5	3	2	5	3	2	0.892232	1.32225
GZ57	Waxy Sorghum-SC	China	Sichuan	4	4	4	4	3	3.5	3	2	0.584274	1.55671
GZ58	Pingdingxiang-HLJ	China	HeiLongjiang	5	5	4.5	3	3	4.5	2	3	0.658231	0.864894
GZ59	Pingdingxiang-JX	China	Liaoning	4	4	4.5	2	3	4.5	3	3	0.641179	1.04471
GZ6	Badaye	China	Liaoning	4	4	4.5	3	2	4	2	3	0.969649	1.21105
GZ60	Qignkeyang	China	Sichuan	5	5	4	4	1	3.5	4	1	0.849649
GZ61	Soft Sorghum	China	Shanxi	2	2	1.5	5	1	4	5	1	0.0363403
GZ62	Sansuidamiliang	China	Liaoning	4	5	4.5	3	3	4	3	3	0.851127	1.71592
GZ63	Sansuihongke	China	Liaoning	2.5	2.5	3	1	2	3	1	1	0.0417642
GZ65	Shangtingsui	China	Shanxi	5	5	4.5	3	3	4.5	3	3	0.43628	0.811563
GZ68	Tieshalian	China	Shanxi	5	5	4.5	4	3	4.5	3	2	0.722795	1.08746
GZ69	Waibozhang	China	Liaoning	3.5	4	4	3	2	4	4	4	0.411781	0.641141
GZ7	Bamiancheng	China	Jilin	3	3.5	4.5	4	2	3	1	2	0.505868	0.614741
GZ70	Xiquebai	China	Shanxi	3	2	2	5	1	1.5	5	1	0.0352163	0.0663635
GZ71	Xiaobailiang	China	Hebei	2	2	1.5	5	1.5	1.5	5	1	0.0527589	0.0943309
GZ72	Xiaobangbanghuang	China	Liaoning	3	3	4.5	4	3	2	4	3	0.481523	0.0205547
GZ73	Little Red Sorghum	China	Inner Mongolia	5	5	4.5	3	3	4.5	3	3	0.57358	0.718699
GZ74	Xiaozhanbang	China	Liaoning	5	5	5	5	4	4	3	3	0.610927	0.897667
GZ75	Youxinhu	China	Hebei	5	5	4.5	4	3	5	3	2	0.529416	0.785171
GZ76	Yuejin 4	China	Liaoning	4	4	5	4	3	4.5	3	4	0.634582	1.06748
GZ77	Sticky Sorghum-HB	China	Hebei	4	5	5	3	3	4.5	4	4	0.96864	1.28096
GZ78	Sticky Sorghum-SX	China	Liaoning	4	4	3.5	4	2	3.5	3	2	0.721272	0.602282
GZ79	Zhengyansan	China	Shanxi	5	5	5	3	3	5	2	2	0.46233
GZ8	Bayeqi	China	Shanxi	5	5	5	2	3	5	2	3	0.447635	0.751219
GZ80	Broom Sorghum	China	Unknown	3	3	4	4	3	3.5	4	3	0.657564
GZ81	Yong 108	China	Inner Mongolia	2	1	1.5	1	1	1	1	1	0.00807092	0.0512765
GZ82	32	China	Liaoning	1	1	3	1	2	1	1	2	0.0104645	0.175783
GZ83	36	China	Liaoning	2	2	1	5	1	2	4	1	0.0951443	0.288905
GZ84	239	China	Liaoning	1	1	1	1	1	1	3	2	0.0189272	0.0715667
GZ85	43	China	Liaoning	5	5	5	4	3	5	4	3	0.561859	1.35669
GZ86	225	China	Liaoning	1	1	1.5	1	1	1	1	1	0.0406885	0.0695702
GZ87	3008	China	Liaoning	4	4	4	3	3	4	3	3	1.06862	1.4335
GZ88	23	China	Liaoning	5	5	4.5	3	3	3.5	3	3	0.888595	1.20498
GZ89	6	China	Liaoning	5	5	4.5	5	3	4	5	3	0.687249
GZ9	White Glutinous Sorghum	China	Shaanxi	3	3	3.5	3	2	2.5	4	3	0.155125
GZ90	059	China	Shandong	2	2	1.5	5	1.5	2	5	2	0.137687	0.663008
GZ91	Hongnuo-Ln	China	Liaoning	5	5	4	2	3	4	2	3	0.583142	0.965588
GZ92	017	China	Guizhou	4	4	4	2	2	3	3	2	0.628541	0.792806
GZ93	565	China	Beijing	3	4.5	4.5	2.5	2	3.5	3	4	0.750928
GZ94	459	China	Beijing	1.5	1.5	1.5	1	1	1	1	1	0.0468736
GZ95	485	China	Beijing	5	5	5	3	3	5	4	4	0.931441	1.3173
GZ96	426	China	Beijing	4	4	4	3	3	3	3	2	0.925591	1.29119
GZ97	658	China	Beijing	4	4.5	4	3	2	5	2	2	0.764743	0.943192
GZ98	212	China	Beijing	4	4	4	3	3	4.5	4	2	0.663424	0.974857
GZ99	2	China	Hebei	5	4.5	4	3	3	4.5	4	3	0.973606	1.18295
Note: exocarp color (EC), mesocarp color (MC), testa color (TC), tannin content (TA); Guiyang in 2018 (18GY), 2019 (19GY), 2020 (20GY); Ledong in 2020 (20LD).
