# Supplementary material for: GWAS of grain color and tannin content in Chinese sorghum based on whole-genome sequencing
Source: Theor Appl Genet. 2023 Mar 23;136(4):77. doi: 10.1007/s00122-023-04307-z (PMC10036430; doi:10.1007/s00122-023-04307-z)
Supplement: Supplementary file 2 — Supplementary file2 (XLSX 23 KB) [file 122_2023_4307_MOESM2_ESM.xlsx]

## Sheet: Sheet1
Supplemental Table 2 Summary of GWAS results for exocarp color (EC), mesocarp color (MC), testa color (TC), and tannin content (TA) in the four environments by four analytical models
QTL ID	Chromosome	Position(bp)	QTL-Start(bp)	QTL-end(bp)	-LogP	MAF	Trait	Model	Enviroments	Colocalized Gene	Map Position (bP)	Orthologous species	Orthologous Gene	Similarity	Gene description	Putative Fuction	Reported QTL in sorghum studies (related traits)
qtl1.1602446	Chr01	1602446	1539946	1664946	16.7066	0.144958	TA	FarmCPU, Blink	20GY	Sobic.001G019300	1591350..1594430	Oryza sativa	LOC_Os03g62370	0.892	Encodes WD40-like Beta Propeller Repeat family protein.	WD40-like protein
qtl1.4286318	Chr01	4286318	4223818	4348818	8.52351	0.205882	MC	FarmCPU	20LD	Sobic.001G056000	4195290..4197336	Arabidopsis thaliana	AT5G35550 (TT2)	0.627	Encodes a R2R3 MYB domain putative transcription factor that acts as a key determinant in the proanthocyanidin accumulation of developing seed.	MYB-like DNA-binding protain	Rhodes et al. 2014 (Tannin content )
qtl1.9032158	Chr01	9032158	8969658	9094658	7.60083	0.0630435	EC	FarmCPU	18GY
qtl1.14999653	Chr01	14999653	14937153	15062153	7.9705	0.0439331	EC	FarmCPU	20LD								Fernandez et al. 2008 (Grain color)
qtl1.31581182	Chr01	31581182	31518682	31643682	9.01955	0.486957	EC	Blink	18GY								Rhodes et al. 2014 (Grain color )
qtl1.48823265	Chr01	48823265	48760765	48885765	8.82043	0.221757	EC	Farm CPU, Blink	20LD								Rhodes et al. 2014 (Tannin content)
qtl1.61599835	Chr01	61599835	61537335	61662335	8.94199	0.30042	TC	FarmCPU	20LD	Sobic.001G328500	61601409..61602643	Arabidopsis thaliana	AT5G41220	0.484	Encodes glutathione transferase belonging to the theta class of GSTs.	glutathione S-transferase
qtl1.64009126	Chr01	64009126	63946626	64071626	9.41679	0.0794979	EC	GLM	18GY, 19GY, 20GY, 20LD	Sobic.001G350300 Sobic.001G349900	64007828..64018246 63976582..63979207	Arabidopsis thaliana	AT4G20970 AT5G07990 (TT7)	53.7% 61.6%	Involved in flavonoid biosynthetic process, response to UV. Required for flavonoid 3' hydroxylase activity. Enzyme abundance relative to CHS determines Quercetin/Kaempferol metabolite ratio. The mRNA is cell-to-cell mobile.	bHLH DNA-binding superfamily protein flavonoid 3'-monooxygenase	Zhang et al. 2015 (Grain color)
qtl1.68376954	Chr01	68376954	68314454	68439454	19.4013	0.148536	EC, MC, TA	GLM, MLM, FarmCPU, Blink	18GY, 19GY, 20GY, 20LD	Sobic.001G398100	68399400..68400602	Sorghum bicolor	Y1	1	Encodes a MYB transcription factor, which controls pericarp pigmentation and 3-deoxyanthocyanidins accumulation in sorghum pericarp.		Girma et al. 2019, Zhang et al. 2015 (Grain color), Rhodes et al, 2014(Tannin content)
qtl1.68628974	Chr01	68628974	68566474	68691474	16.4715	0.10251	EC, MC, TA	GLM, MLM	18GY, 19GY, 20GY, 20LD								Rhodes et al. 2014, Girma et al 2019 (Grain color)
qtl1.69373131	Chr01	69373131	69310631	69435631	13.1807	0.076087	EC, MC, TA	GLM, MLM	18GY, 19GY, 20GY, 20LD								Rhodes et al. 2014, Girma et al 2019 (Grain color)
qtl1.70103759	Chr01	70103759	70041259	70166259	9.27587	0.0941423	EC	GLM	18GY, 20LD
qtl1.70328309	Chr01	70328309	70265809	70390809	10.1168	0.0585774	EC	GLM, MLM	18GY, 19GY, 20GY, 20LD
qtl1.70458834	Chr01	70458834	70396334	70521334	8.12714	0.0711297	EC	GLM	19GY, 20LD
qtl1.70976530	Chr01	70976530	70914030	71039030	9.77451	0.0648536	EC	GLM	18GY, 19GY, 20LD
qtl2.7379337	Chr02	7379337	7316837	7441837	9.09973	0.0690377	EC	GLM	19GY, 20LD	Sobic.002G072400	7359871..7365189	Arabidopsis thaliana Oryza sativa	AT3G04870 OsZDS	90.7% 94.8%	Involved in the biosynthesis of carotenes and xanthophylls, reduces zeta-carotene to lycopene.	zeta-carotene desaturase	Rhodes et al. 2017 (Polyphenol content)
qtl2.7607813	Chr02	7607813	7545313	7670313	9.38095	0.0606695	EC, TC	GLM	19GY, 20GY, 20LD
qtl2.7983859	Chr02	7983859	7921359	8046359	43.9245	0.0875	EC, MC, TC, TA	GLM, MLM, FarmCPU, Blink	18GY, 19GY, 20GY, 20LD	Sobic.002G076600	7975936..7985221	Sorghum bicolor	TAN2	1	Encodes a bHLH domain protein, and affect proanthocyanidin biosynthesis in sorghum.		Rhodes et al. 2014 (Tannin content)
qtl2.8119757	Chr02	8119757	8057257	8182257	8.09729	0.160417	EC	GLM	20GY								Rhodes et al. 2014 (Tannin content)
qtl2.8300524	Chr02	8300524	8238024	8363024	13.0623	0.1	EC, MC, TC, TA	GLM, MLM	18GY, 19GY, 20GY, 20LD								Rhodes et al. 2014 (Tannin content)
qtl2.8464859	Chr02	8464859	8402359	8527359	9.58578	0.125523	EC, TC	GLM, MLM	19GY, 20GY, 20LD	Sobic.002G080500	8474347..8475455	Arabidopsis thaliana	AT5G23260 (TT16)	0.697	Encodes a MADS box protein. Regulates proanthocyanidin biosynthesis in the inner-most cell layer of the seed coat. Also controls cell shape of the inner-most cell layer of the seed coat.	MADS box protein	Rhodes et al. 2014 (Tannin content)
qtl2.9115870	Chr02	9115870	9053370	9178370	11.5839	0.0585774	EC, TC	GLM, MLM	18GY, 19GY, 20GY, 20LD
qtl2.9341745	Chr02	9341745	9279245	9404245	10.593	0.0732218	EC, MC, TA	GLM	18GY, 19GY, 20GY, 20LD	Sobic.002G087500	9262731..9268709	Arabidopsis thaliana	AT3G51240 (TT6) AT4G22880 (TT18)	52.8% 54.8%	TT6 encodes flavanone 3-hydroxylase that is coordinately expressed with chalcone synthase and chalcone isomerases and is involved in flavonoid biosynthesis. TT18 encodes leucoanthocyanidin dioxygenase, which is involved in proanthocyanin biosynthesis. Mutant analysis suggests that this gene is also involved in vacuole formation.	flavanone 3-hydroxylase leucoanthocyanidin dioxygenase	Marla et al. 2019 (Tannin content)
qtl2.11310647	Chr02	11310647	11248147	11373147	8.45084	0.0732218	EC	Blink	19GY								Kimani et al. 2020 (Tannin content)
qtl2.13453215	Chr02	13453215	13390715	13515715	8.97038	0.320084	EC	Blink	20LD	Sobic.002G115700	14235461..14236989	Arabidopsis thaliana	AT5G13930 (TT4)	0.62	Encodes chalcone synthase (CHS), a key enzyme involved in the biosynthesis of flavonoids. Required for the accumulation of purple anthocyanins in leaves and stems. Also involved in the regulation of auxin transport and the modulation of root gravitropism.	chalcone synthase
qtl2.17695838	Chr02	17695838	17633338	17758338	9.61799	0.4375	TC	FarmCPU	20GY
qtl2.18829547	Chr02	18829547	18767047	18892047	9.99687	0.0695652	EC	FarmCPU	18GY
qtl2.20527786	Chr02	20527786	20465286	20590286	7.65136	0.0711297	EC	GLM	19GY
qtl2.23473667	Chr02	23473667	23411167	23536167	8.27211	0.19958	MC	FarmCPU	20LD
qtl2.40556659	Chr02	40556659	40494159	40619159	8.77109	0.0657895	TA	Farm CPU	LD20
qtl2.46205421	Chr02	46205421	46142921	46267921	8.093	0.0588235	MC	Blink, FarmCPU	20LD
qtl2.62771164	Chr02	62771164	62708664	62833664	10.9698	0.10251	EC	GLM, FarmCPU	19GY	Sobic.002G231600	62299796..62301505	Zea mays	Zm00001d032969 (BZ2)	0.566	Encodes glutathione transferase for anthocyanin biosynthesis in maize; it may add sugar residues or malonyl groups.	glutathione S-transferase
qtl2.64401432	Chr02	64401432	64338932	64463932	8.16728	0.0588235	TC	FarmCPU	20LD
qtl2.76474297	Chr02	76474297	76411797	76536797	12.7331	0.15625	MC	FarmCPU	20GY
qtl3.2837597	Chr03	2837597	2775097	2900097	10.1978	0.11087	EC	Blink	18GY	Sobic.003G031100	2833692..2837326	Arabidopsis thaliana Oryza sativa	AT5G63650 (EGL1) OsbHLH025	70.4% 66.7%	Encodes a bHLH Transcription Factor 1. Mutant has reduced trichomes, anthocyanin, and seed coat mucilage and abnormally patterned stomates. Mutants are defective in jasmonate-induced anthocyanin accumulation in Arabidopsis thaliana, Diterpenoid phytoalexin factor, a bHLH transcription factor, plays a central role in the biosynthesis of diterpenoid phytoalexins in rice.	bHLH transcription factor
qtl3.44677014	Chr03	44677014	44614514	44739514	8.55949	0.0774059	EC	FarmCPU	20LD
qtl3.48904117	Chr03	48904117	48841617	48966617	8.76046	0.198745	EC	Blink	20LD	Sobic.003G183800	48914544..48917277	Arabidopsis thaliana Oryza sativa	AT5G35550 (TT2) MYB61	0.754	Encodes a R2R3 MYB domain putative transcription factor that acts as a key determinant in the proanthocyanidin accumulation of developing seed in Arabidopsis thaliana. Involved in the regulation of phosphate-starvation responses and root architecture in rice.	MYB trancription factor	Rhodes et al. 2014 (Grain color)
qtl3.50230721	Chr03	50230721	50168221	50293221	7.99574	0.258403	TA	Farm CPU	20GY
qtl4.12223742	Chr04	12223742	12161242	12286242	16.5664	0.0479167	TC	Blink	20GY
qtl4.25184100	Chr04	25184100	25121600	25246600	8.7828	0.1125	TC	FarmCPU	20GY
qtl4.47172062	Chr04	47172062	47109562	47234562	9.48518	0.0711297	EC	FarmCPU	20GY
qtl4.57984828	Chr04	57984828	57922328	58047328	11.0179	0.232218	EC	GLM, Blink, FarmCPU	18GY, 19GY, 20GY	Sobic.004G230000 Sobic.004G231700	57980100..57981252 58095961..58097637	Arabidopsis thaliana	AT5G41220 AT5G35550 (TT2)	51% 76.2%	Encodes glutathione transferase belonging to the theta class of GSTs. TT2 encodes a R2R3 MYB domain putative transcription factor that acts as a key determinant in the proanthocyanidin accumulation of developing seed.	glutathione S-transferase MYB transcription factor	Guindo et al. 2019 (Grain color), Rhodes et al. 2014 （Tannin content)
qtl4.58261025	Chr04	58261025	58198525	58323525	10.6363	0.06875	EC, TC, TA	GLM, Blink, FarmCPU	18GY, 19GY, 20GY	Sobic.004G236000	58381946..58385197	Arabidopsis thaliana	AT5G48100 (TT10)	0.702	TT10 encodes a protein that is similar to laccase-like polyphenol oxidases. Involved in lignin and flavonoids biosynthesis.	Laccase/Diphenol oxidase family protein	Guindo et al. 2019(Grain color), Rhodes et al. 2014(Tannin content), Habyarimana et al 2019 (Polyphenol content), Zhang et al 2015 (Grain color)
qtl4.58631559	Chr04	58631559	58569059	58694059	9.53071	0.177824	EC	GLM, MLM	18GY, 19GY, 20GY, 20LD								Guindo et al. 2019(Grain color), Rhodes et al. 2014(Tannin content), Habyarimana et al 2019 (Polyphenol content), Zhang et al 2015 (Grain color)
qtl4.59132207	Chr04	59132207	59069707	59194707	8.47405	0.259414	EC	GLM	19GY, 20LD								Guindo et al. 2019(Grain color), Rhodes et al. 2014(Tannin content), Habyarimana et al 2019 (Polyphenol content), Zhang et al 2015 (Grain color)
qtl5.12580908	Chr05	12580908	12518408	12643408	10.6684	0.265789	TA	Farm CPU	LD20								Rhodes et al. 2014 (Grain color)
qtl6.5660012	Chr06	5660012	5597512	5722512	11.2149	0.0645833	TC	FarmCPU	20GY								Fernandez et al. 2008 (Grain color)
qtl6.49977736	Chr06	49977736	49915236	50040236	8.04358	0.301255	EC	FarmCPU	20LD								Fernandez et al. 2008 (Grain color)
qtl6.50218998	Chr06	50218998	50156498	50281498	9.66452	0.0753138	EC	Blink	20GY, 20LD
qtl7.4555938	Chr07	4555938	4493438	4618438	7.91556	0.160526	TA	Farm CPU	LD20
qtl7.24356625	Chr07	24356625	24294125	24419125	7.75879	0.121339	EC	FarmCPU	20GY
qtl7.39465273	Chr07	39465273	39402773	39527773	12.1323	0.102941	TC	FarmCPU	20LD
qtl7.41302381	Chr07	41302381	41239881	41364881	9.51932	0.340336	TC	FarmCPU	20LD	Sobic.007G111700	42061203..42066842	Arabidopsis thaliana	AT5G17220 (TT19)	0.512	Encodes glutathione transferase belonging to the phi class of GSTs. Mutants display no pigments on leaves and stems. Likely to function as a carrier to transport anthocyanin from the cytosol to tonoplasts.	glutathione S-transferase
qtl7.48120629	Chr07	48120629	48058129	48183129	10.2112	0.384937	EC	FarmCPU	19GY
qtl7.53542151	Chr07	53542151	53479651	53604651	8.87467	0.267391	EC	Blink	18GY
qtl7.55281957	Chr07	55281957	55219457	55344457	8.48774	0.297071	EC	FarmCPU	20LD	Sobic.007G132600	55272193..55274367	Arabidopsis thaliana	AT5G35550 (TT2)	0.738	Encodes a R2R3 MYB domain putative transcription factor that acts as a key determinant in the proanthocyanidin accumulation of developing seed.	MYB trancription factor
qtl7.61701838	Chr07	61701838	61639338	61764338	10.4525	0.0756303	TC	FarmCPU	20LD	Sobic.007G183200	61641933..61646818	Arabidopsis thaliana	AT4G09820 (TT8)	0.755	TT8 is a regulation factor that acts in a concerted action with TT1, PAP1 and TTG1 on the regulation of flavonoid pathways, namely proanthocyanidin and anthocyanin biosynthesis. Affects dihydroflavonol 4-reductase gene expression. It is thought that a ternary complex composed of TT2, TT8 and TTG1 is necessary for correct expression of BAN in seed endothelium.	bHLH transcription factor	Fernandez et al. 2008 (Grain color)
qtl7.62672940	Chr07	62672940	62610440	62735440	13.5273	0.428571	TC	FarmCPU	20LD								Fernandez et al. 2008 (Grain color)
qtl8.16443895	Chr08	16443895	16381395	16506395	7.8978	0.0630435	EC	Blink	18GY
qtl8.48591962	Chr08	48591962	48529462	48654462	17.9368	0.0666667	MC	FarmCPU, Blink	20GY
qtl8.54420851	Chr08	54420851	54358351	54483351	9.13024	0.405858	EC	FarmCPU	20GY	Sobic.008G122800	54551889..54554095	Arabidopsis thaliana	AT5G07990 (TT7)	0.463	Required for flavonoid 3' hydroxylase activity. Enzyme abundance relative to CHS determines Quercetin/Kaempferol metabolite ratio. The mRNA is cell-to-cell mobile.	flavonoid 3'-monooxygenase
qtl8.60826776	Chr08	60826776	60764276	60889276	8.32972	0.434874	TC	FarmCPU	20LD	Sobic.008G171600	60536621..60539482	Arabidopsis thaliana	AT3G59030 (TT12)	0.8	Encodes a proton antiporter. Involved in the transportation of proanthocyanidin precursors into the vacuole.	multidrug resistance protein
qtl9.3575029	Chr09	3575029	3512529	3637529	7.87091	0.0672269	TC	Blink	20LD
qtl9.26255522	Chr09	26255522	26193022	26318022	8.28597	0.142857	TC	FarmCPU	20LD
qtl9.33612738	Chr09	33612738	33550238	33675238	10.2116	0.17364	EC	FarmCPU	20GY
qtl9.36301937	Chr09	36301937	36239437	36364437	10.0738	0.168421	TA	Farm CPU	LD20
qtl9.51494677	Chr09	51494677	51432177	51557177	8.57008	0.241667	TC	FarmCPU	20GY
qtl10.7459027	Chr10	7459027	7396527	7521527	7.89327	0.23431	EC	FarmCPU	20GY
qtl10.12296082	Chr10	12296082	12233582	12358582	10.8465	0.138655	MC	FarmCPU	20LD
qtl10.13336862	Chr10	13336862	13274362	13399362	8.77699	0.126316	TA	Farm CPU	LD20
qtl10.51623911	Chr10	51623911	51561411	51686411	9.94824	0.0899582	EC	FarmCPU, Blink	19GY
qtl10.51930491	Chr10	51930491	51867991	51992991	9.27865	0.195378	TA	Farm CPU	GY20
qtl10.58403535	Chr10	58403535	58341035	58466035	12.2856	0.10251	EC	FarmCPU	19GY	Sobic.010G242100	58339538..58342447	Arabidopsis thaliana	AT5G07990 (TT7)	0.465	Required for flavonoid 3' hydroxylase activity. Enzyme abundance relative to CHS determines Quercetin/Kaempferol metabolite ratio. The mRNA is cell-to-cell mobile.	flavonoid 3'-monooxygenase	Fernandez et al. 2008 (Grain color)
